# Supplementary material for: Modeling strict age-targeted mitigation strategies for COVID-19
Source: PLoS One. 2020 Jul 24;15(7):e0236237. doi: 10.1371/journal.pone.0236237 (PMC7380601; doi:10.1371/journal.pone.0236237)
Supplement: S2 File — (TEX) [file pone.0236237.s002.tex]

% latex table generated in R 3.4.4 by xtable 1.8-4 package
% Mon Jun  8 12:32:32 2020
\begin{tabular}{rrllllrr}
  \hline
 & R0 & strategy & supression & age & fraction & mortalities & peak.ICU \\ 
  \hline
1 & 2.40 & homogeneous & optimal & NA & NA & 6.36 & 2.92 \\ 
\hline
2 & 2.40 & heterogeneous & 90\% & up to 39 & 0.67 & 9.23 & 5.18 \\ 
  3 & 2.40 & heterogeneous & 90\% & up to 49 & 0.67 & 7.35 & 2.89 \\ 
   \rowcolor{highlight}4 & 2.40 & heterogeneous & 90\% & up to 59 & 0.67 & 5.84 & 1.26 \\ 
   \rowcolor{highlight}5 & 2.40 & heterogeneous & 90\% & up to 39 & 1 & 1.24 & 0.88 \\ 
   \rowcolor{highlight}6 & 2.40 & heterogeneous & 90\% & up to 49 & 1 & 1.87 & 1.70 \\ 
   \rowcolor{highlight}7 & 2.40 & heterogeneous & 90\% & up to 59 & 1 & 3.72 & 3.80 \\ 
  8 & 2.40 & heterogeneous & 70\% & up to 39 & 0.67 & 7.83 & 2.54 \\ 
   \rowcolor{highlight}9 & 2.40 & heterogeneous & 70\% & up to 49 & 0.67 & 5.74 & 1.24 \\ 
   \rowcolor{highlight}10 & 2.40 & heterogeneous & 70\% & up to 59 & 0.67 & 4.32 & 1.95 \\ 
   \rowcolor{highlight}11 & 2.40 & heterogeneous & 70\% & up to 39 & 1 & 3.12 & 2.37 \\ 
   \rowcolor{highlight}12 & 2.40 & heterogeneous & 70\% & up to 49 & 1 & 4.07 & 3.61 \\ 
   \rowcolor{highlight}13 & 2.40 & heterogeneous & 70\% & up to 59 & 1 & 5.69 & 5.61 \\ 
   \rowcolor{highlight}14 & 2.40 & heterogeneous & 50\% & up to 39 & 0.67 & 5.02 & 2.41 \\ 
   \rowcolor{highlight}15 & 2.40 & heterogeneous & 50\% & up to 49 & 0.67 & 5.08 & 3.10 \\ 
   \rowcolor{highlight}16 & 2.40 & heterogeneous & 50\% & up to 59 & 0.67 & 5.82 & 3.87 \\ 
   \rowcolor{highlight}17 & 2.40 & heterogeneous & 50\% & up to 39 & 1 & 5.62 & 4.44 \\ 
  18 & 2.40 & heterogeneous & 50\% & up to 49 & 1 & 6.44 & 5.77 \\ 
  19 & 2.40 & heterogeneous & 50\% & up to 59 & 1 & 7.66 & 7.47 \\
  \hline
  20 & 2.70 & homogeneous & optimal & NA & NA & 7.03 & 3.38 \\
  \hline
  21 & 2.70 & heterogeneous & 90\% & up to 39 & 0.67 & 10.26 & 6.35 \\ 
  22 & 2.70 & heterogeneous & 90\% & up to 49 & 0.67 & 7.87 & 3.10 \\ 
   \rowcolor{highlight}23 & 2.70 & heterogeneous & 90\% & up to 59 & 0.67 & 6.03 & 1.44 \\ 
   \rowcolor{highlight}24 & 2.70 & heterogeneous & 90\% & up to 39 & 1 & 1.45 & 1.21 \\ 
   \rowcolor{highlight}25 & 2.70 & heterogeneous & 90\% & up to 49 & 1 & 2.15 & 2.22 \\ 
   \rowcolor{highlight}26 & 2.70 & heterogeneous & 90\% & up to 59 & 1 & 4.11 & 4.80 \\ 
  27 & 2.70 & heterogeneous & 70\% & up to 39 & 0.67 & 8.22 & 2.31 \\ 
   \rowcolor{highlight}28 & 2.70 & heterogeneous & 70\% & up to 49 & 0.67 & 5.66 & 2.03 \\ 
   \rowcolor{highlight}29 & 2.70 & heterogeneous & 70\% & up to 59 & 0.67 & 4.33 & 3.01 \\ 
   \rowcolor{highlight}30 & 2.70 & heterogeneous & 70\% & up to 39 & 1 & 3.81 & 3.32 \\ 
   \rowcolor{highlight}31 & 2.70 & heterogeneous & 70\% & up to 49 & 1 & 4.78 & 4.80 \\ 
   \rowcolor{highlight}32 & 2.70 & heterogeneous & 70\% & up to 59 & 1 & 6.45 & 7.19 \\ 
   \rowcolor{highlight}33 & 2.70 & heterogeneous & 50\% & up to 39 & 0.67 & 5.78 & 3.82 \\ 
   \rowcolor{highlight}34 & 2.70 & heterogeneous & 50\% & up to 49 & 0.67 & 6.33 & 4.68 \\ 
  35 & 2.70 & heterogeneous & 50\% & up to 59 & 0.67 & 7.10 & 5.63 \\ 
   \rowcolor{highlight}36 & 2.70 & heterogeneous & 50\% & up to 39 & 1 & 6.79 & 6.14 \\ 
  37 & 2.70 & heterogeneous & 50\% & up to 49 & 1 & 7.55 & 7.67 \\ 
  38 & 2.70 & heterogeneous & 50\% & up to 59 & 1 & 8.75 & 9.64 \\
  \hline
  39 & 3.00 & homogeneous & optimal & NA & NA & 7.53 & 4.35 \\
  \hline
  40 & 3.00 & heterogeneous & 90\% & up to 39 & 0.67 & 11.14 & 7.32 \\ 
  41 & 3.00 & heterogeneous & 90\% & up to 49 & 0.67 & 8.37 & 3.29 \\ 
   \rowcolor{highlight}42 & 3.00 & heterogeneous & 90\% & up to 59 & 0.67 & 6.25 & 2.00 \\ 
   \rowcolor{highlight}43 & 3.00 & heterogeneous & 90\% & up to 39 & 1 & 1.77 & 1.56 \\ 
   \rowcolor{highlight}44 & 3.00 & heterogeneous & 90\% & up to 49 & 1 & 2.40 & 2.74 \\ 
   \rowcolor{highlight}45 & 3.00 & heterogeneous & 90\% & up to 59 & 1 & 4.45 & 5.76 \\ 
  46 & 3.00 & heterogeneous & 70\% & up to 39 & 0.67 & 8.46 & 2.00 \\ 
   \rowcolor{highlight}47 & 3.00 & heterogeneous & 70\% & up to 49 & 0.67 & 5.26 & 2.92 \\ 
   \rowcolor{highlight}48 & 3.00 & heterogeneous & 70\% & up to 59 & 0.67 & 5.10 & 4.15 \\ 
   \rowcolor{highlight}49 & 3.00 & heterogeneous & 70\% & up to 39 & 1 & 4.48 & 4.33 \\ 
   \rowcolor{highlight}50 & 3.00 & heterogeneous & 70\% & up to 49 & 1 & 5.44 & 6.02 \\ 
   \rowcolor{highlight}51 & 3.00 & heterogeneous & 70\% & up to 59 & 1 & 7.13 & 8.74 \\ 
   \rowcolor{highlight}52 & 3.00 & heterogeneous & 50\% & up to 39 & 0.67 & 7.00 & 5.40 \\ 
   \rowcolor{highlight}53 & 3.00 & heterogeneous & 50\% & up to 49 & 0.67 & 7.51 & 6.38 \\ 
  54 & 3.00 & heterogeneous & 50\% & up to 59 & 0.67 & 8.26 & 7.50 \\ 
  55 & 3.00 & heterogeneous & 50\% & up to 39 & 1 & 7.89 & 7.91 \\ 
  56 & 3.00 & heterogeneous & 50\% & up to 49 & 1 & 8.59 & 9.59 \\ 
  57 & 3.00 & heterogeneous & 50\% & up to 59 & 1 & 9.74 & 11.79 \\ 
   \hline
\end{tabular}
